# Supplementary material for: Cell wall composition and digestibility alterations in Brachypodium distachyon achieved through reduced expression of the UDP-arabinopyranose mutase
Source: Front Plant Sci. 2015 Jun 17;6:446. doi: 10.3389/fpls.2015.00446 (PMC4470266; doi:10.3389/fpls.2015.00446)
Supplement: Supplementary file 1 [file Table_1.XLSX]

## Sheet: SupTabS1_All Primers List
Database #	Name	Sequence	Use	Source	Design Program
3	M13rev overlap_pPZP binary	gagcggataacaatttcacacag	PCR and DNA Sequencing
8	M13For-20	gtaaaacgacggccag	PCR and DNA Sequencing
9	M13rev	caggaaacagctatga	PCR and DNA Sequencing
10	3' out UbPromoter	cgttcattcgttctagatcgg	PCR and DNA Sequencing	current	DNAStar Primer Select
31	BdAXS_For	GAACCCCAAATCCAGCACCAA	gene specific cDNA cloning primer	current	DNAStar Primer Select
32	BdAXS_rev	GGACAAAGGAACCAAAGAGACTAT	gene specific cDNA cloning primer	current	DNAStar Primer Select
33	BdUGD1_For	ATAAGCAGACAAGATGGTGAAGAT	gene specific cDNA cloning primer	current	DNAStar Primer Select
34	BdUGD1_rev	ATGAAAATAAGAGCAACGAACAAT	gene specific cDNA cloning primer	current	DNAStar Primer Select
36	BdUGD2_rev	ATGAAAGGAACGCAACAACAGACA	gene specific cDNA cloning primer	current	DNAStar Primer Select
37	BdUGD3_for	GTTAAGCGGACAAGATGGTGAAGA	gene specific cDNA cloning primer	current	DNAStar Primer Select
38	BdUGD3_rev	TTACGGGGAGAAAAACTTGAGACA	gene specific cDNA cloning primer	current	DNAStar Primer Select
40	Bd5g21930_UXE1_rev	ATCATGCCATCCACCACTGTAAAG	gene specific cDNA cloning primer	current	DNAStar Primer Select
42	Bd1g58080_UXE2_rev	TATTGAGCCAGTACAGCCCTTGAG	gene specific cDNA cloning primer	current	DNAStar Primer Select
43	Bd3g14260_UXE3_for	CTGCGGTGGCGAGTAGAGGT	gene specific cDNA cloning primer	current	DNAStar Primer Select
44	Bd3g14260_UXE3_rev	TGCAGCCAAACACATCAGGAA	gene specific cDNA cloning primer	current	DNAStar Primer Select
45	Bd2g54380_UXS2_for	AGTACCCACCGCACCAAACAC	gene specific cDNA cloning primer	current	DNAStar Primer Select
46	Bd2g54380_UXS2_rev	TAACCGAAAGACTGAAACCCAATG	gene specific cDNA cloning primer	current	DNAStar Primer Select
47	Bd2g11960_UXS3_for	TTGCCATATTTACAGTCAGGAACC	gene specific cDNA cloning primer	current	DNAStar Primer Select
48	Bd2g11960_UXS3_rev	AACCAATGGCCAATAAGGAAGTAG	gene specific cDNA cloning primer	current	DNAStar Primer Select
49	Bd2g27870_UXS4_for	ATGGCGTCGGAGCTCACCTAC	gene specific cDNA cloning primer	current	DNAStar Primer Select
51	Bd1g18020_UXS5_for	ATGGCGTCCTCCGAACTCACCTA	gene specific cDNA cloning primer	current	DNAStar Primer Select
52	Bd1g18020_UXS5_rev	TTCCCCTTCAGTGCAAATCATCC	gene specific cDNA cloning primer	current	DNAStar Primer Select
53	Bd1g66440-1_UXS6_for	TGTCCAAACTAAGCCCGAATCCTC	gene specific cDNA cloning primer	current	DNAStar Primer Select
54	Bd1g66440-1_UXS6_rev	ACAAACAGCCAGCCCCGTATGAAT	gene specific cDNA cloning primer	current	DNAStar Primer Select
55	BdUGD2_for_trunc	CCGCGACGACCCAGGAG	gene specific cDNA cloning primer	current	DNAStar Primer Select
56	Bd5g21930_UXE1_for_trunc	ATCGCCGTCCCCGTTCT	gene specific cDNA cloning primer	current	DNAStar Primer Select
57	Bd1g58080_UXE2_for_trunc	CCGCGACCTTTCCTTCCAGTT	gene specific cDNA cloning primer	current	DNAStar Primer Select
58	Bd2g27870_UXS4_rev_trunc	AGCTGAGACCGAGGAGGGGA	gene specific cDNA cloning primer	current	DNAStar Primer Select
62	5' pENTR2B	GGATGGCCTTTTTGCGTTTCTACA	PCR and DNA Sequencing	current	DNAStar Primer Select
63	3' pENTR2B	GACATTATCGCGAGCCCATTTAT	PCR and DNA Sequencing	current	DNAStar Primer Select
64	AXS Internal	CACTTCTCCACGTGTGAGGTC	DNA Sequencing	current	DNAStar Primer Select
65	UXS4-5' internal	TCCACTACAAGTACAACCCCGTC	DNA Sequencing	current	DNAStar Primer Select
66	UXS4-3' internal	TAGCAGCTCCTGACACCGATAG	DNA Sequencing	current	DNAStar Primer Select
67	Phosphorylated RH12	P-tgCgcaAGTGCAGCGTGACCCG	PCR amplification of pANDA cassette	current	DNAStar Primer Select
68	Phosphorylated RH13	P-ATgcgcAATTCCCGATCTAGTAACATAG	PCR amplification of pANDA cassette	current	DNAStar Primer Select
69	AXS 5' Genomic	cagcttattgagaggcttatttttg	gDNA PCR and DNA Sequencing	current	DNAStar Primer Select
70	AXS 3' Genomic	ccgctgtgaccgtgactctac	gDNA PCR and DNA Sequencing	current	DNAStar Primer Select
76	UGD1_top	TTCTCTCGTCGGAGCTGC	for HA-tagging cDNA in pENTR clone	current	DNAStar Primer Select
77	UGD1_bottom	AGCCACCGCGGGCATGTC	for HA-tagging cDNA in pENTR clone	current	DNAStar Primer Select
78	UXS2_TOP	ACAAAGAACATAGTGACACATCG	for HA-tagging cDNA in pENTR clone	current	DNAStar Primer Select
79	UXS2_BOTTOM	CTCATCCAAGATCCTTTGACG	for HA-tagging cDNA in pENTR clone	current	DNAStar Primer Select
80	AXS_TOP	AAGGAACATGTCGCTATTCTGGATG	for HA-tagging cDNA in pENTR clone	current	DNAStar Primer Select
81	AXS_BOTTOM	ACTCGACGCTGTCGCCTGTG	for HA-tagging cDNA in pENTR clone	current	DNAStar Primer Select
82	UXE1_TOP	TTCAGTGCTCAGTAGGTTCAGATTC	for HA-tagging cDNA in pENTR clone	current	DNAStar Primer Select
83	UXE1_BOTTOM	GGTCAACCCATATCCGCCAG	for HA-tagging cDNA in pENTR clone	current	DNAStar Primer Select
90	UXS6_TOP	gtttcgccccttggtattg	for HA-tagging cDNA in pENTR clone	current	DNAStar Primer Select
91	UXS6_Bottom	ggccttgctcttcttggg	for HA-tagging cDNA in pENTR clone	current	DNAStar Primer Select
98	Gus-linker 1_out	cgtaagtccgcatcttcatg	PCR and DNA Sequencing	current	DNAStar Primer Select
99	Gus-linker 2_out	ccgaatacggcgtggat	PCR and DNA Sequencing	current	DNAStar Primer Select
139	UXS5_Bradi1g18020.1_F	AAGGAACCACTGACGGTGTACG	Real-Time PCR	current	QuantPrime
140	UXS5_Bradi1g18020.1_R	CAGCTTTATCAGACCCTCCACCAG	Real-Time PCR	current	QuantPrime
145	UXS3_Bradi2g11960.1_F	ACTGTCTACGGTGATGGCAAGC	Real-Time PCR	current	QuantPrime
146	UXS3_Bradi2g11960.1_R	CAGTTTCATCAACCCTTCCACCAG	Real-Time PCR	current	QuantPrime
147	UXS4_Bradi2g27870.4_F	GGCAATGTCAACCCTATCGGTGTC	Real-Time PCR	current	QuantPrime
148	UXS4_Bradi2g27870.4_R	ATGTTTCAGCTGTACGCTTGCC	Real-Time PCR	current	QuantPrime
149	UXS2_Bradi2g54380.1_F	TGGTCCTCGTATGTGCCTAGATG	Real-Time PCR	current	QuantPrime
150	UXS2_Bradi2g54380.1_R	AGAGCCATCAATCCTGCAACCAG	Real-Time PCR	current	QuantPrime
151	UGD1_Bradi1g08120.1_F	TCCTTGTGCTGTCTGAGGAACAC	Real-Time PCR	current	QuantPrime
152	UGD1_Bradi1g08120.1_R	TCAACCGGCTACAAAGTTCACTGG	Real-Time PCR	current	QuantPrime
153	UGD3_Bradi1g10650.1_F	AGGCCGCTTCCAATTTCTTCCC	Real-Time PCR	current	QuantPrime
154	UGD3_Bradi1g10650.1_R	TGTCCGCTTAACCAGATCCCAAG	Real-Time PCR	current	QuantPrime
155	UGD2_Bradi4g25140.1_F	AGAAGGACACCGGTGACACAAG	Real-Time PCR	current	QuantPrime
156	UGD2_Bradi4g25140.1_R	TTAGCCTTGTCACCCAGCAGAC	Real-Time PCR	current	QuantPrime
157	AXS_Bradi2g61940.1_F	ACCCTAATCAACAAGCAGCTAGGG	Real-Time PCR	current	QuantPrime
158	AXS_Bradi2g61940.1_R	TCAAAGTCGTCTCCAGCAAGTCC	Real-Time PCR	current	QuantPrime
164	RGP3_Bradi2g50660.1_R	TTGGAAGAAGAGTTGAGCATGTCC	gDNA PCR	current	QuantPrime
167	UXE1_For_Roche	tgttattggatcagaccctgag	Real-Time PCR	current	Roche
168	UXE1_Rev_Roche	cgtgctcacgcaactctg	Real-Time PCR	current	Roche
169	UXE2_For_Roche	caaagatcaaccgtgagctg	Real-Time PCR	current	Roche
170	UXE2_Rev_Roche	ccctgaggctctcttggagt	Real-Time PCR	current	Roche
175	UXS6_For_Roche	ggtcttatgaagttgatgaatgga	Real-Time PCR	current	Roche
176	UXS6_Rev_Roche	tcaccagggtttccaatgtt	Real-Time PCR	current	Roche
177	RGP3_For_Roche	agtgctacatcgcgctctc	Real-Time and gDNA PCR	current	Roche
178	RGP3_Rev_Roche	gccgaagtaagggtcgatct	Real-Time PCR	current	Roche
179	UBC18_For_Roche	ttaggaactgccgcaacg	Real-Time PCR; control	current	Roche
180	UBC18_Rev_Roche	ttatactttgtcatcatggaaccac	Real-Time PCR; control	current	Roche
196	NptII_Forward	GATGGATTGCACGCAGGTTCTC	Transgenic plant PCR screening (pPZP211 T-DNA)	current	DNAStar Primer Select
197	NptII_Reverse	ctcttcagcaatatcacgggtag	Transgenic plant PCR screening (pPZP211 T-DNA)	current	DNAStar Primer Select
201	5' RGP1	ATGGCGGGGACGGTGACTGTC	cDNA and CDS cloning	current	DNAStar Primer Select
202	5'-CACC-RGP1	caccATGGCGGGGACGGTGACTGTC	cDNA and CDS cloning	current	DNAStar Primer Select
203	3' RGP1	CTTGGTCGCCTTCCCATTCTCAG	cDNA and CDS cloning	current	DNAStar Primer Select
204	5' RGP2	ATGGCCGCCACGCCG	cDNA and CDS cloning	current	DNAStar Primer Select
205	5' CACC-RGP2	caccATGGCCGCCACGCCG	cDNA and CDS cloning	current	DNAStar Primer Select
206	3' RGP2	TCACTTGCTCTTGACGACAGGGC	cDNA and CDS cloning	current	DNAStar Primer Select
297	5' Bradi5g24850_RGP4	ATGTCTTTGGAAGTTCAAGATAGCGAG	cDNA and CDS cloning	current	DNAStar Primer Select
298	3' Bradi5g24850_RGP4	GGCATTCTGAGCTCCATGACTTTTC	cDNA and CDS cloning	current	DNAStar Primer Select
299	5' Bradi5g24850+ CACC_RGP4	caccATGTCTTTGGAAGTTCAAGATAGCGAG	cDNA and CDS cloning	current	DNAStar Primer Select
306	RGP4_qPCR_5'_setB	TGGCTGCACAATGCCGACTATG	Real-Time PCR	current	Primer-Blast
307	RGP4_qPCR_3'_setB	TGTTGCGTTGGTTCCGCTTCAC	Real-Time PCR	current	Primer-Blast
319	UXE3 5' (w/ 2 silent mt)	ATGATTCCTGTAAACAAGAGGGCAACTCAGC	cDNA and CDS cloning	current	DNAStar Primer Select
320	UXE3 3' (w/o stop)	GTTTGCCCCATAGCCATGCGGATG	cDNA and CDS cloning	current	DNAStar Primer Select
321	RGP2 3' (w/o stop)	CTTGCTCTTGACGACAGGGC	cDNA and CDS cloning	current	DNAStar Primer Select
322	RGP1_F_v2	ACAGATGGTCAAGCCTCGTG	Real-Time PCR	current	Primer-Blast
323	RGP1_R_v2	ACGGTCAAAGGCAAGGTTCA	Real-Time PCR	current	Primer-Blast
326	RGP2_F_v2	CTATGATGCCCCTACCCAGC	Real-Time PCR	current	Primer-Blast
327	RGP2_R_v2	ATCCCGCACATCGGAAACAA	Real-Time PCR	current	Primer-Blast
	HA-Forward	Phos/TACCCATATGATGTTCCAGATTACGCTTGA	HA-Tagged cDNA clone	gift from Dr. Julian C. Verdonk
	HA-Reverse	Phos/TCAAGCGTAATCTGGAACATCATATGGGTA	HA-Tagged cDNA clone	gift from Dr. Julian C. Verdonk

## Sheet: SupTabS2_Gene Specific Primers
		cDNA Cloning		RT-PCR		HA-Tagging
		Database #		Database #		Database #
Gene Locus	B.d. Nomenclature	Forward	Reverse	Forward	Reverse	Top	Bottom
Bradi1g08120	UGD1	33	34	151	152	76	77
Bradi4g25140	UGD2	55	36	155	156	na	na
Bradi1g10650	UGD3	37	38	153	154	na	na
Bradi1g66230	UXS1	na	na	na	na	na	na
Bradi2g54380	UXS2	45	46	149	150	78	79
Bradi2g11960	UXS3	47	48	145	146	na	na
Bradi2g27870	UXS4	49	58	147	148	na	na
Bradi1g18020	UXS5	51	52	139	140	na	na
Bradi1g66440	UXS6	53	54	175	176	90	91
Bradi5g21930	UXE1	56	40	167	168	82	83
Bradi1g58080	UXE2	57	42	169	170	na	na
Bradi3g14260	UXE3	43	44	N.A	N.A.	na	na
Bradi1g15050	RGP1	202	203	322	323	na	na
Bradi1g21990	RGP2	205	206	326	327	na	na
Bradi2g50660	RGP3	na	na	177	178	na	na
Bradi5g24850	RGP4	299	298	306	307	na	na
Bradi2g61940	AXS	31	32	157	158	80	81

## Sheet: SupTabS3_cDNA mutations_
Gene Locus	B.d. Nomenclature	cDNA SNPs (relative to Bd21 genome sequence) (positions numbers are relative to translational start A of ATG)
Bradi1g08120	UGD1	none
Bradi4g25140	UGD2	3'-UTR: G1492A
Bradi1g10650	UGD3	none
Bradi1g66230	UXS1	-
Bradi2g54380	UXS2	none
Bradi2g11960	UXS3	-
Bradi2g27870	UXS4	CDS: T1296C (Silent Phenylalanine; UUU-->UUC); CDS: A1320G (Silent Threonine; ACA-->ACG); CDS:C1326T (Silent Threonine; ACC-->ACU)
Bradi1g18020	UXS5	-
Bradi1g66440	UXS6	none
Bradi5g21930	UXE1	CDS: A1056G (Silent Proline; CCA-->CCG)
Bradi1g58080	UXE2	CDS: A318G (Silent Serine; UCA-->UCG); CDS: G861A (Silent Glycine; GGG-->GGA)
Bradi3g14260	UXE3	CDS: G238U (A80S); CDS: G397A (V133I); CDS: C447G (Silent Alanine; GCC-->GCG); CDS: A909G (Silent Threonine; ACA-->ACG)
Bradi1g15050	RGP1	none
Bradi1g21990	RGP2	none
Bradi2g50660	RGP3	-
Bradi5g24850	RGP4	CDS: U513C (Silent Tyrosine; UAU-->UAC); CDS: A621U (Silent Valine; GUA-->GUU); CDS A738G (Silent Valine; GUA-->GUG); CDS: C759T (Silent Tyrosine: UAC-->UAU); CDS: A859G (N287D)
Bradi2g61940	AXS	CDS: A919U (M307L); verified by gDNA sequencing

## Sheet: SupTabS4_cDNA mutant for RNAi
Gene	Plasmid	Restriction enzyme(s) used	Total bp deleted	Gene-specific region deleted (relative to translational start)	Content of region deleted	Content of region retained
UGD1	pENTR2B_UGD1	SacII	353	nt1434-1773	CDS+3'-UTR; 10 bp (CDS and stop codon) + 330 bp 3'-UTR	13 bp 5'-UTR + 1433 bp CDS
UXS2	pENTR-D-Topo_UXS2	NdeI	293	nt814-1106	CDS	934 bp CDS + 233 bp 3'-UTR
UXS6	pENTR2B_UXS6	MfeI, EcoRI	735	nt504-1227	CDS+3'-UTR; 541 bp (CDS and stop codon) + 183 bp 3'-UTR	64 bp 5'-UTR + 503 bp CDS
UXE1	pENTR2B_UXE1	XhoI, BamHI	713	nt510-1223	CDS+3'-UTR; 660 bp (CDS and stop codon) + 53 bp 3'-UTR	43 bp 5'-UTR + 510 bp CDS + 305 bp 3'-UTR
RGP1	pENTR-D-Topo_RGP1	KpnI, HindII	496	nt482-1096	CDS	581 bp CDS
UGD2	pENTR2B_UGD2	HindIII, NcoI	593	nt650-1242	CDS	80 bp 5'-UTR + 853 bp CDS + 266 bp 3'-UTR
UXS4	pENTR2B_UXS4	XhoI, NcoI	274	nt560-833	CDS	1064 bp CDS + 180 bp 3'-UTR
UXE2	pENTR2B_UXE2	NcoI, EcoRV	142	nt552-693	CDS	271 bp 5'-UTR + 1128 bp CDS + 96 bp 3'-UTR
RGP2	pENTR-D-Topo_RGP2	SacI	468	nt183-650	CDS	624 bp CDS
RGP4	pENTR-D-Topo_RGP4	NdeI	359	nt354-712	CDS	685 bp CDS
AXS	pENTR2B_AXS	HindIII	464	nt761-1224	CDS + 3'-UTR; 422 bp (CDS and stop codon) + 42 bp 3'-UTR	78 bp 5'-UTR + 760 bp CDS + 332 bp 3'-UTR

## Sheet: SupTabS5_T0 screen results
DR samples	Ara/Xyl	Xyl/Glc	Ara	Xyl	Glc	Keys	# < 1 SD WT	# > 1 SD WT
OX-empty-rd1-1-1	0.241683	0.615364					# < 2 SD WT	# > 2 SD WT
OX-empty-rd1-1-2	0.195252	0.680934
OX-empty-rd1-3-1	0.241948	0.583574
OX-empty-rd1-3-2	0.256809	0.584585					Line	Seed Stock #
OX-UXE1ha-2-3	0.242134	0.542683					RNAi-RGP1-8-2	371
OX-UXE1ha-2-4	0.241492	0.572836					RNAi-RGP1-10-1	373
OX-UXE1ha-3-2	0.233161	0.630179					RNAi-RGP1-15-2	382
OX-UXE1ha-3-5	0.241762	0.536414					RNAi-RGP1-16-2	384
OX-UXE1ha-6-4	0.21871	0.569913					RNAi-RGP1-21-2	393
OX-UXE1ha-6-5	0.237936	0.508425					OX-empty_1-1	173
OX-UXE1ha-7-1	0.243022	0.624748					OX-empty_2-1	175
OX-UXE1ha-7-2	0.258948	0.543846					OX-empty_1-3	367
OX-UXS2ha-1-2	0.213561	0.53435
OX-UXS2ha-1-6	0.208948	0.598277
OX-UXS2ha-2-2	0.221912	0.625606
OX-UXS2ha-2-4	0.200697	0.618284
OX-UXS2ha-3-2	0.211549	0.599763
OX-UXS2ha-3-3	0.209194	0.639751
OX-UXS2ha-4-1	0.222275	0.591563
OX-UXS2ha-4-2	0.216654	0.610487
OX-UXS6ha-1-2	0.186919	0.672056
OX-UXS6ha-1-3	0.193473	0.60518
OX-UXS6ha-2-1	0.203202	0.647652
OX-UXS6ha-2-2	0.207127	0.56784
OX-UXS6ha-3-3	0.202569	0.645984
OX-UXS6ha-3-4	0.214382	0.596867
OX-UXS6ha-4-3	0.217514	0.59698
OX-UXS6ha-4-4	0.213902	0.633685
OX-UXS6ha-5-1	0.197353	0.585514
OX-UXS6ha-5-3	0.206071	0.602188
OX-UXS6ha-6-1	0.258199	0.503459
OX-UXS6ha-6-4	0.20985	0.579907
OX-UXS6ha-7-3	0.217314	0.601707
OX-UXS6ha-7-5	0.189995	0.630165
OX-UGD1ha-1-1	0.211824	0.665019
OX-UGD1ha-1-3	0.208817	0.712292
OX-UGD1ha-2-2	0.224096	0.656164
OX-UGD1ha-2-3	0.196686	0.699547
OX-UGD1ha-3-1	0.270682	0.47536
OX-UGD1ha-3-3	0.222362	0.661742
OX-UGD1ha-5-1	0.234901	0.620503
OX-UGD1ha-5-2	0.213076	0.517719
OX-UGD1ha-8-1	0.238978	0.632428
OX-UGD1ha-8-2	0.19992	0.628293
OX-UGD1ha-11-1	0.213688	0.680825
OX-UGD1ha-11-2	0.22626	0.587469
OX-UGD1ha-12-2	0.229739	0.560999
OX-UGD1ha-12-3	0.221795	0.684112
OX-UGD1ha-14-1	0.216551	0.52082
OX-UGD1ha-14-2	0.189983	0.665755
OX-UGD1ha-15-1	0.227897	0.723073
OX-UGD1ha-15-3	0.225963	0.569045
OX-UGD1ha-16-1	0.234149	0.520586
OX-UGD1ha-16-2	0.215848	0.6279
OX-UGD1ha-17-1	0.210098	0.695136
OX-UGD1ha-17-2	0.195837	0.679587
OX-UGD1ha-20-4	0.21651	0.639179
OX-UGD1ha-20-5	0.212065	0.652484
OX-AXSha-2-3	0.229145	0.580641
OX-AXSha-2-4	0.196368	0.571233
OX-AXSha-3-2	0.195496	0.636834
OX-AXSha-3-5	0.218841	0.629824
OX-AXSha-4-1	0.202091	0.656117
OX-AXSha-4-2	0.206611	0.605719
OX-AXSha-5-6	0.24348	0.60624
OX-AXSha-5-7	0.209718	0.641023
Bd21-3_g	0.242386	0.568467
Bd21-3_w	0.228178	0.537908	Ara	Xyl	Glc
OX-empty_rd2-1-1	0.222496	0.488555	263.213	1183	2421.43
OX-empty_rd2-1-2	0.234458	0.491371	243.312	1037.76	2111.97
OX-empty_rd2-2-1	0.203262	0.539288	229.576	1129.46	2094.35
OX-empty_rd2-2-2	0.225469	0.539505	242.733	1076.57	1995.48
RNAi-AXS-1-1_rd1	0.206347	0.604363	278.82	1351.22	2235.78
RNAi-UXE1-5-1	0.234083	0.56198	272.047	1162.19	2068.02
RNAi-UXE1-5-2	0.218901	0.53382	238.267	1088.47	2039.03
RNAi-UXE1-6-2	0.226525	0.511037	244.104	1077.6	2108.66
RNAi-UXE1-6-5	0.218972	0.516811	258.398	1180.05	2283.33
RNAi-UXE1-7-1	0.245613	0.525187	338.205	1376.98	2621.89
RNAi-UXE1-7-2	0.24572	0.526259	265.402	1080.1	2052.41
RNAi-UXE1-8-1	0.227299	0.558886	270.932	1191.96	2132.75
RNAi-UXE1-8-2	0.218424	0.552935	229.467	1050.55	1899.96
RNAi-UXE1-9-1	0.205885	0.557927	247.022	1199.8	2150.47
RNAi-UXE1-9-2	0.227322	0.542142	261.939	1152.28	2125.43
RNAi-UXE1-10-1	0.23585	0.502685	226.861	961.89	1913.5
RNAi-UXE1-10-5	0.253833	0.484236	212.13	835.705	1725.82
RNAi-UXE1-11-2	0.232494	0.519124	232.095	998.285	1923.02
RNAi-UXE1-11-3	0.232472	0.504442	249.518	1073.32	2127.74
RNAi-UXE1-12-1	0.222888	0.518851	226.22	1014.95	1956.15
RNAi-UXE1-12-3	0.266854	0.511331	232.982	873.068	1707.44
RNAi-UXE1-13-3	0.24696	0.48732	215.586	872.96	1791.35
RNAi-UXE1-13-4	0.221395	0.591004	238.055	1075.25	1819.36
RNAi-UXE1-14-1	0.224132	0.557103	227.065	1013.09	1818.49
RNAi-UXE1-14-4	0.244858	0.523715	261.073	1066.22	2035.89
RNAi-UXE1-15-1	0.235322	0.532242	254.001	1079.38	2027.98
RNAi-UXE1-15-4	0.207408	0.543099	232.392	1120.46	2063.09
RNAi-UXE1-16-1	0.23525	0.535518	229.419	975.211	1821.06
RNAi-UXE1-16-2	0.238262	0.488716	234.653	984.853	2015.19
RNAi-UXE1-17-1	0.233556	0.510885	251.304	1075.99	2106.13
RNAi-UXE1-17-2	0.253055	0.512783	286.798	1133.34	2210.18
RNAi-UXE1-18-1	0.23424	0.573342	285.731	1219.82	2127.57
RNAi-UXE1-18-2	0.222124	0.534127	228.606	1029.18	1926.85
RNAi-UXE1-19-1	0.22054	0.606472	267.385	1212.41	1999.12
RNAi-UXE1-19-2	0.261254	0.546273	261.262	1000.03	1830.64
RNAi-UXE1-20-1	0.215719	0.580744	238.128	1103.88	1900.8
RNAi-UXE1-20-2	0.23849	0.585982	296.758	1244.32	2123.48
RNAi-UXE1-21-2	0.238916	0.583801	290.656	1216.56	2083.87
RNAi-UXE1-21-3	0.216072	0.598905	254.743	1178.97	1968.54
RNAi-UXS2-1-1	0.263029	0.587085	316.118	1201.84	2047.12
RNAi-UXS2-1-2	0.242749	0.513685	306.567	1262.9	2458.51
RNAi-UXS2-2-1	0.271404	0.583558	334.159	1231.23	2109.86
RNAi-UXS2-2-4	0.265524	0.509482	301.417	1135.18	2228.1
RNAi-UXS2-3-1	0.212871	0.602561	263.609	1238.35	2055.14
RNAi-UXS2-3-2	0.238054	0.613028	338.416	1421.59	2318.97
RNAi-UXS2-4-1	0.211797	0.594809	245.855	1160.8	1951.56
RNAi-UXS2-4-2	0.231782	0.609364	297.596	1283.95	2107.03
RNAi-UXS2-6-2	0.250127	0.541992	260.177	1040.18	1919.18
RNAi-UXS2-6-3	0.242413	0.536872	249.887	1030.83	1920.07
RNAi-UXS2-7-2	0.23383	0.588123	291.518	1246.71	2119.81
RNAi-UXS2-7-4	0.212038	0.611059	281.79	1328.96	2174.84
RNAi-UXS2-8-1	0.241915	0.5304	231.779	958.098	1806.37
RNAi-UXS2-8-2	0.241986	0.58058	313.21	1294.33	2229.37
RNAi-UXS2-10-1	0.246925	0.540995	308.15	1247.95	2306.77
RNAi-UXS2-10-2	0.208895	0.565732	221.466	1060.18	1873.99
RNAi-UXS2-11-1	0.230969	0.61568	294.009	1272.94	2067.53
RNAi-UXS2-11-2	0.259002	0.51683	256.629	990.838	1917.14
RNAi-UXS2-12-2	0.228402	0.559357	269.623	1180.48	2110.42
RNAi-UXS2-12-4	0.23976	0.536203	331.366	1382.08	2577.53
RNAi-UXS2-13-1	0.229927	0.539044	306.901	1334.78	2476.2
RNAi-UXS2-13-3	0.243028	0.519784	288.274	1186.17	2282.05
RNAi-UXS2-14-2	0.215549	0.563836	251.547	1167.01	2069.76
RNAi-UXS2-14-3	0.271985	0.515033	264.795	973.565	1890.29
RNAi-UXS2-15-1	0.229987	0.579354	308.789	1342.64	2317.47
RNAi-UXS2-15-2	0.26452	0.49591	320.694	1212.36	2444.73
RNAi-UXS2-16-1	0.257774	0.531765	265.715	1030.81	1938.46
RNAi-UXS2-16-3	0.251786	0.577588	297.419	1181.24	2045.12
RNAi-UXS2-17-1	0.260761	0.544584	306.148	1174.06	2155.88
RNAi-UXS2-17-2	0.267576	0.588652	362.403	1354.4	2300.84
RNAi-UXS2-18-1	0.26164	0.552876	345.165	1319.24	2386.13
RNAi-UXS2-18-2	0.226272	0.477892	284.355	1256.7	2629.67
RNAi-UXS2-19-1	0.262633	0.36751	287.857	1096.04	2982.34
RNAi-UXS2-19-2	0.263038	0.440494	286.404	1088.83	2471.84
RNAi-UXS2-20-1	0.27369	0.431241	311.628	1138.62	2640.33
RNAi-UXS2-20-2	0.244564	0.430859	294.367	1203.64	2793.59
RNAi-UXS2-21-2	0.243574	0.452572	319	1309.66	2893.82
RNAi-UXS2-23-1	0.230497	0.399724	283.074	1228.11	3072.39
RNAi-UXS2-23-2	0.258618	0.461454	266.828	1031.75	2235.86
RNAi-UXS2-24-1	0.28174	0.389243	313.455	1112.57	2858.29
RNAi-UXS2-24-2	0.235678	0.358864	342.579	1453.59	4050.53
RNAi-UXS6-3-1	0.256935	0.38533	281.641	1096.16	2844.72
RNAi-UXS6-3-2	0.233538	0.454204	292.009	1250.37	2752.88
RNAi-UXS6-4-1	0.226416	0.481382	278.82	1231.45	2558.15
RNAi-UXS6-4-2	0.21427	0.474461	252.293	1177.45	2481.66
RNAi-UXS6-6-1	0.245201	0.459637	242.233	987.895	2149.29
RNAi-UXS6-6-2	0.279077	0.396043	208.982	748.832	1890.78
RNAi-UXS6-8-1	0.279002	0.351279	268.167	961.165	2736.19
RNAi-UXS6-8-4	0.28821	0.41896	271.282	941.266	2246.67
RNAi-UXS6-9-1	0.198374	0.512471	241.315	1216.46	2373.72
RNAi-UXS6-9-3	0.219739	0.442875	266.783	1214.09	2741.38
RNAi-UXS6-10-2	0.266573	0.398704	214.371	804.176	2016.97
RNAi-UXS6-10-5	0.264469	0.397435	235.642	891	2241.88
RNAi-UXS6-11-1	0.251617	0.434192	300.486	1194.22	2750.44
RNAi-UXS6-11-3	0.239044	0.392208	245.639	1027.59	2620.01
RNAi-UXS6-12-4	0.257217	0.401137	272.447	1059.21	2640.52
RNAi-UXS6-12-6	0.249439	0.377653	169.894	681.105	1803.52
RNAi-UGD1-1-1	0.229497	0.436164	221.75	966.244	2215.32
RNAi-UGD1-1-3	0.259586	0.412104	300.245	1156.63	2806.65
RNAi-UGD1-2-2	0.235363	0.428221	258.528	1098.42	2565.08
RNAi-UGD1-2-5	0.242469	0.401829	259.097	1068.58	2659.28
RNAi-UGD1-3-1	0.24017	0.463861	247.027	1028.55	2217.36
RNAi-UGD1-3-2	0.275819	0.398014	204.469	741.315	1862.54
RNAi-UGD1-4-2	0.241065	0.42989	224.009	929.247	2161.59
RNAi-UGD1-4-3	0.2481	0.436313	257.911	1039.54	2382.56
RNAi-UGD1-5-1	0.26077	0.466522	268.827	1030.9	2209.75
RNAi-UGD1-5-3	0.258002	0.4816	342.095	1325.94	2753.19
RNAi-UGD1-6-3	0.213287	0.495751	249.939	1171.84	2363.77
RNAi-UGD1-6-4	0.25418	0.461905	399.488	1571.67	3402.59
RNAi-UGD1-9-1	0.241645	0.472582	279.383	1156.17	2446.5
RNAi-UGD1-9-4	0.248954	0.429686	269.008	1080.55	2514.76
RNAi-UGD1-10-2	0.24345	0.459972	278.024	1142.01	2482.79
RNAi-UGD1-10-3	0.218035	0.466565	236.971	1086.85	2329.47
RNAi-UGD1-11-2	0.280102	0.368547	264.251	943.411	2559.81
RNAi-UGD1-11-3	0.222099	0.454219	250.994	1130.1	2488.01
RNAi-UGD1-12-2	0.259754	0.372918	244.077	939.647	2519.72
RNAi-UGD1-12-4	0.247285	0.406181	272.221	1100.84	2710.21
RNAi-UGD1-13-1	0.263251	0.409495	292.558	1111.33	2713.89
RNAi-UGD1-13-2	0.242716	0.442599	243.349	1002.61	2265.27
RNAi-UGD1-14-1	0.247002	0.411694	230.547	933.38	2267.17
RNAi-UGD1-14-2	0.248696	0.417397	259.131	1041.96	2496.33
RNAi-UGD1-16-2	0.25744	0.430502	285.926	1110.65	2579.89
RNAi-UGD1-16-3	0.231416	0.414257	259.945	1123.28	2711.56
Bd21-3_g	0.253013	0.470365	234.5	926.83	1970.45
Bd21-3_w	0.251384	0.426804	228.118	907.45	2126.15
RNAi-AXS-2-4	0.231825	0.475284	183.145	790.015	1662.2
RNAi-AXS-3-3	0.247879	0.445323	196.113	791.162	1776.6
RNAi-AXS-4-1	0.230418	0.512751	188.878	819.718	1598.67
RNAi-AXS-5-1	0.248736	0.502182	198.4	797.633	1588.33
RNAi-AXS-5-2	0.246046	0.483579	207.214	842.177	1741.55
RNAi-AXS-10-2	0.283767	0.501793	298.229	1050.97	2094.42
RNAi-AXS-10-4	0.267166	0.510417	288.059	1078.2	2112.39
RNAi-AXS-11-2	0.236605	0.467329	201.078	849.847	1818.52
RNAi-AXS-11-4	0.253348	0.46416	218.521	862.535	1858.27
RNAi-RGP2-1-2	0.241892	0.446364	171.696	709.806	1590.19
RNAi-RGP2-1-3	0.252742	0.448281	180.025	712.288	1588.93
RNAi-RGP2-2-1	0.261693	0.431335	149.819	572.5	1327.27
Bd21-3	0.291775	0.43262	265.116	908.634	2100.31
RNAi-RGP2-3-1	0.247736	0.471421	245.466	990.838	2101.81
RNAi-RGP2-3-3	0.305761	0.389575	205.427	671.855	1724.58
RNAi-RGP2-4-1	0.267262	0.421572	185.273	693.226	1644.38
RNAi-RGP2-4-2	0.28177	0.377392	159.546	566.227	1500.37
RNAi-RGP2-5-2	0.297147	0.389638	214.025	720.264	1848.55
RNAi-RGP2-5-1	0.263501	0.40054	196.639	746.255	1863.12
RNAi-UXE2-3-2	0.284218	0.371124	157.018	552.456	1488.6
RNAi-UXE2-3-3	0.251909	0.395646	170.217	675.71	1707.87
RNAi-UXE2-6-2	0.274762	0.436985	216.254	787.059	1801.11
RNAi-UXE2-6-3	0.286681	0.36848	175.2	611.132	1658.52
RNAi-UXE2-7-2	0.300138	0.451624	208.795	695.663	1540.36
RNAi-UXE2-7-3	0.326359	0.430188	204.372	626.219	1455.69
RNAi-UXE2-10-1	0.293229	0.462473	206.963	705.805	1526.15
RNAi-UXE2-10-2	0.273628	0.452441	210.919	770.824	1703.7
RNAi-UXE2-14-1	0.316474	0.449352	254.669	804.709	1790.82
RNAi-UXE2-14-3	0.25233	0.446686	197.444	782.484	1751.75
RNAi-UXE2-17-1	0.258498	0.417874	183.126	708.423	1695.3
RNAi-UXE2-17-2	0.285157	0.502419	214.151	750.992	1494.75
RNAi-RGP1-8-1	0.17366	0.542435	210.068	1209.65	2230.04
RNAi-RGP1-8-2	0.216066	0.527222	212.954	985.596	1869.41
RNAi-RGP1-10-1	0.189833	0.535544	191.777	1010.24	1886.38
RNAi-RGP1-10-2	0.219207	0.493571	181.145	826.365	1674.26
RNAi-RGP1-11-2	0.237342	0.497448	266.006	1120.77	2253.04
RNAi-RGP1-12-1	0.181978	0.588646	215.269	1182.94	2009.6
RNAi-RGP1-12-2	0.256347	0.527558	270.063	1053.5	1996.94
RNAi-RGP1-15-1	0.175265	0.596395	196.969	1123.84	1884.38
RNAi-RGP1-15-2	0.154947	0.671806	169.445	1093.57	1627.8
RNAi-RGP1-16-1	0.225962	0.559421	233.726	1034.36	1848.99
RNAi-RGP1-16-2	0.227029	0.581581	188.909	832.094	1430.74
RNAi-RGP1-18-1	0.289816	0.516463	254.666	878.717	1701.41
RNAi-RGP1-18-2	0.248613	0.553634	264.687	1064.65	1923.03
RNAi-RGP1-19-1	0.229015	0.604602	273.941	1196.17	1978.45
Bd21-3	0.247453	0.538747	279.93	1131.24	2099.77
RNAi-RGP1-20-1	0.258753	0.490183	300.311	1160.61	2367.7
RNAi-RGP1-20-2	0.25387	0.475735	286.441	1128.3	2371.69
RNAi-RGP1-21-1	0.145221	0.611739	184.65	1271.51	2078.52
RNAi-RGP1-21-2	0.145005	0.667351	195.188	1346.08	2017.04
RNAi-UGD2-1-1	0.237761	0.518767	262.743	1105.07	2130.19
RNAi-UGD2-1-2	0.211536	0.543827	246	1162.92	2138.4
RNAi-UGD2-2-1	0.282424	0.528883	243.765	863.117	1631.96
RNAi-UGD2-2-2	0.244904	0.41259	279.423	1140.95	2765.33
RNAi-UGD2-3-1	0.255933	0.411955	263.11	1028.04	2495.52
RNAi-UGD2-3-2	0.253577	0.427279	261.661	1031.88	2415
RNAi-UGD2-6-1	0.228668	0.524315	227.717	995.843	1899.32
RNAi-UGD2-6-2	0.254763	0.396128	284.113	1115.2	2815.26
RNAi-UGD2-8-1	0.222583	0.49495	239.748	1077.12	2176.22
Bd21-3	0.247913	0.496167	268.041	1081.19	2179.08
RNAi-UGD2-9-1	0.231248	0.530094	281.849	1218.82	2299.25
RNAi-UGD2-9-2	0.271184	0.487963	258.805	954.351	1955.79
RNAi-UGD2-10-1	0.248834	0.48714	302.769	1216.75	2497.75
RNAi-UGD2-10-2	0.250356	0.505209	266.155	1063.11	2104.29
RNAi-UGD2-11-1	0.252051	0.498032	256.889	1019.2	2046.45
RNAi-UGD2-11-2	0.245452	0.504146	277.191	1129.31	2240.04
RNAi-UGD2-13-1	0.265176	0.473543	281.591	1061.9	2242.46
RNAi-UGD2-13-2	0.259269	0.446242	313.725	1210.04	2711.62
RNAi-UGD2-14-1	0.258643	0.551474	321.44	1242.79	2253.58
RNAi-UGD2-14-2	0.249584	0.411721	281.837	1129.23	2742.7
RNAi-UGD2-15-1	0.249882	0.461331	283.04	1132.7	2455.27
RNAi-UGD2-15-2	0.241534	0.472112	262.416	1086.46	2301.27
Bd21-3	0.118951	0.744224	215.08	1808.14	2429.56
OX-empty-rd2-1-1	0.127635	0.739567	238.828	1871.18	2530.11
OX-empty-rd2-1-2	0.142051	0.742153	202.172	1423.24	1917.71
OX-empty-rd2-2-1	0.144497	0.740126	206.678	1430.33	1932.55
OX-empty-rd2-2-2	0.148978	0.765652	218.407	1466.03	1914.75
RNAi-UXE1-7-1	0.129325	0.732535	195.69	1513.16	2065.65
RNAi-UXS2-10-2	0.134472	0.690783	199.989	1487.21	2152.93
RNAi-UXS2-11-2	0.12984	0.789775	209.766	1615.58	2045.62
RNAi-UXS2-13-1	0.130397	0.842285	230.552	1768.08	2099.15
RNAi-UXS2-14-3	0.134239	0.865075	272.969	2033.45	2350.61
RNAi-UXS2-17-2	0.116024	0.738202	221.86	1912.19	2590.33
RNAi-UXS2-18-1	0.124796	0.797494	243.513	1951.29	2446.78
RNAi-UXS2-23-1	0.126234	0.799611	242.111	1917.95	2398.61
RNAi-UXS2-23-2	0.116361	0.777821	229.468	1972.03	2535.32
RNAi-UXS2-24-2	0.11897	0.79109	233.181	1960	2477.6
RNAi-UXS6-3-1	0.141102	0.753725	256.822	1820.12	2414.83
RNAi-UXS6-6-2	0.149793	0.723799	252.672	1686.8	2330.49
RNAi-UXS6-8-1	0.142519	0.73153	239.748	1682.21	2299.58
RNAi-UXS6-10-2	0.134907	0.813997	240.702	1784.2	2191.9
RNAi-UXS6-10-5	0.144746	0.710149	230.703	1593.84	2244.38
RNAi-UXS6-12-6	0.126787	0.671957	193.351	1525.01	2269.5
RNAi-UGD1-1-3	0.130103	0.821828	292.106	2245.19	2731.94
RNAi-AXS-1-1	0.13902	0.86494	243.657	1752.67	2026.35
RNAi-AXS-2-4	0.130509	0.748726	216.376	1657.94	2214.35
RNAi-AXS-3-3	0.129232	0.795319	212.439	1643.86	2066.92
RNAi-AXS-4-3	0.134244	0.798405	187.865	1399.43	1752.78
RNAi-AXS-5-pooled	0.120604	0.807272	186.629	1547.45	1916.89
RNAi-AXS-7-pooled	0.130836	0.777156	185.542	1418.12	1824.76
RNAi-AXS-10-pooled	0.114152	0.812248	200.98	1760.64	2167.61
RNAi-AXS-11-pooled	0.119821	0.837575	193.173	1612.17	1924.81
RNAi-AXS-12-pooled	0.117944	0.764203	189.244	1604.53	2099.61
RNAi-RGP2-1-pooled	0.117815	0.710747	189.749	1610.57	2266.02
RNAi-RGP2-2-pooled	0.110015	0.754088	181.613	1650.79	2189.13
RNAi-RGP2-3-pooled	0.111814	0.697238	185.868	1662.3	2384.12
RNAi-RGP2-4-pooled	0.125227	0.742301	210.168	1678.29	2260.93
RNAi-RGP2-5-pooled	0.111574	0.758731	202.482	1814.77	2391.85
RNAi-UXE2-3-pooled	0.116324	0.716843	197.654	1699.16	2370.34
RNAi-UXE2-6-pooled	0.111914	0.746874	186.224	1664	2227.95
RNAi-UXE2-7-pooled	0.109104	0.792874	194.448	1782.22	2247.79
RNAi-UXE2-10-pooled	0.118722	0.779852	202.488	1705.57	2187.04
RNAi-UXE2-14-pooled	0.118564	0.74787	184.876	1559.29	2084.97
RNAi-UXE2-17-pooled	0.114797	0.787998	205.901	1793.62	2276.17
Bd21-3_ss	0.114466	0.768182	198.594	1734.97	2258.54

## Sheet: SupTabS6_Cell wall yields
Genotype	Plant Line	Fresh-frozen Wt (g)	Dry CW (g)	CW yield (WT%)
WT	21-3L	2.53	0.494	19.5257
WT	21-3S	5	1.458	29.16
EVC	173L	4.92	0.784	15.935
EVC	173S	5.06	1.343	26.5415
EVC	175L	3.93	0.606	15.4198
EVC	175S	5.06	1.408	27.8261
EVC	367L	5.08	0.715	14.0748
EVC	367S	5.14	1.276	24.8249
RNAi-RGP1	371L	2.13	0.434	20.3756
RNAi-RGP1	371S	5.03	1.465	29.1252
RNAi-RGP1	373L	3.93	0.761	19.3639
RNAi-RGP1	373S	5.04	1.313	26.0516
RNAi-RGP1	382L	5.06	0.96	18.9723
RNAi-RGP1	382S	5.32	1.482	27.8571
RNAi-RGP1	384L	1.67	0.384	22.994
RNAi-RGP1	384S	5.08	1.276	25.1181
RNAi-RGP1	393L	3.34	0.961	28.7725
RNAi-RGP1	393S	5.14	1.337	26.0117
	L=Leaf Blade
	S=Sheath/Stem

## Sheet: SupTabS7_CW Neutral Sugars
Organ	Sugar	WT_21-3	EVC_173	EVC_175	RNAi-RGP1_371	RNAi-RGP1_373	RNAi-RGP1_382	RNAi-RGP1_384	RNAi-RGP1_393		ANOVA Significance Key
Leaf	Ara	335.9±12.7	341.5±25.4	293.6±10.6	233.8±9.3	210.7±7.9	329.9±5.7	168.6±3.8	191.4±23.9		alpha=0.05
	Xyl	1608±48.6	1520±163	1422±102.5	1442±101.6	1496±60.4	1532±19.5	1511±33.2	1575±192.4		a=EVC_173
	Glc	2334±86.8	2571±259.2	2479±166	2204±174.3	2262±65.9	2340±51.6	2003±61.3	2095±177.8		b=EVC_175
	Gal	76.5±3.1	77.1±8.8	69.6±3.2	73.2±3.2	70.7±2.9	91.9±5	78.6±2.6	107.8±13.4		c=WT_21-3
	Man	17.1±1.3	16.7±1.3	17.9±1.7	15.2±1.1	15.6±0.7	16.8±0.6	18.5±2.1	20.8±2.5		abc
	Rha	33.2±2.6	35.2±1.7	33.1±2	30.6±1.8	31.8±0.9	35.3±1.9	33.2±1.9	34.6±3.2		b
	Fuc	4.8±0.4	8.9±1.6	6.4±2	5.0±0.2	7.1±1.3	6.3±1.7	3.6±0.5	6.4±1.7		ac
Sheath/Stem	Ara	238.5±9.9	247.9±6.8	213.7±12.8	179.4±6.2	177.5±3	221.1±9.2	121.7±4.3	153.8±4.5
	Xyl	2069±130.4	2112±101.8	1966±130.4	2079±132.9	2279±25.8	2059±42.2	2132±120	2184±35
	Glc	2368±149.7	2534±148.6	2539±155.7	2546±161.4	2574±47.5	2450±50.7	2434±136.3	2617±55.9
	Gal	33.0±2.5	36.2±2.4	27.6±2.3	29.1±1.7	35.8±0.6	33.1±2.6	34.9±1.7	42.1±2.4
	Man	10.5±1.3	11.7±1.4	9.0±1.0	10.3±0.5	11.3±0.7	12.7±1.3	10.6±0.8	11.7±0.5
	Rha	23.2±1.5	24.2±1.7	22.5±1.0	23.7±0.8	24.8±0.7	22.5±1.2	23.7±2.1	23.7±0.7
	Fuc	4.1±1.5	4.6±2.4	3.5±1.4	2.6±0.8	1.7±0.2	1.6±0.4	4.1±2.8	1.4±0.3
	µmol per g cell wall

## Sheet: SupTabS8_PredictOff-siteTarget
# Fields: query id	subject ids	% identity	alignment length	mismatches	gap opens	q. start	q. end	s. start	s. end	evalue	bit score	GI	GB	LOC	defline
RGP1_delta476-1006	gi|357121198|ref|XM_003562260.1|	100	477	0	0	1	477	154	630	0	861	357121198	XM_003562260.1	LOC100838265	Brachypodium distachyon UDP-arabinopyranose mutase 1-like (LOC100838265)
RGP1_delta476-1006	gi|357122041|ref|XM_003562677.1|	92.76	442	32	0	36	477	79	520	0	654	357122041	XM_003562677.1	LOC100836426	Brachypodium distachyon UDP-arabinopyranose mutase 3-like (LOC100836426)
RGP1_delta476-1006	gi|357136564|ref|XM_003569826.1|	88.25	434	51	0	44	477	27	460	9e-157	553	357136564	XM_003569826.1	LOC100828998	Brachypodium distachyon UDP-arabinopyranose mutase 1-like (LOC100828998)
RGP1_delta476-1006	gi|357121198|ref|XM_003562260.1|	100	100	0	0	477	576	1161	1260	6e-45	181	357121198	XM_003562260.1	LOC100838265	Brachypodium distachyon UDP-arabinopyranose mutase 1-like (LOC100838265)
RGP1_delta476-1006	gi|357166518|ref|XM_003580689.1|	68.5	200	63	0	277	476	423	622	2e-13	77	357166518	XM_003580689.1	LOC100822188	Brachypodium distachyon probable UDP-arabinopyranose mutase 2-like (LOC100822188)
RGP1_delta476-1006	gi|357122041|ref|XM_003562677.1|	88.46	52	6	0	477	528	1051	1102	1e-10	68	357122041	XM_003562677.1	LOC100836426	Brachypodium distachyon UDP-arabinopyranose mutase 3-like (LOC100836426)
RGP1_delta476-1006	gi|357136564|ref|XM_003569826.1|	80	55	11	0	477	531	991	1045	3e-05	50	357136564	XM_003569826.1	LOC100828998	Brachypodium distachyon UDP-arabinopyranose mutase 1-like (LOC100828998)
RGP1_delta476-1006	gi|357110596|ref|XM_003557055.1|	96.3	27	1	0	530	556	1795	1769	0.001	44.6	357110596	XM_003557055.1	LOC100821232	Brachypodium distachyon uncharacterized LOC100821232 (LOC100821232)
RGP1_delta476-1006	gi|357119499|ref|XM_003561429.1|	92.59	27	2	0	530	556	536	510	0.013	41	357119499	XM_003561429.1	LOC100840383	Brachypodium distachyon uncharacterized LOC100840383 (LOC100840383)
RGP1_delta476-1006	gi|357110596|ref|XM_003557055.1|	92.59	27	2	0	530	556	1852	1826	0.013	41	357110596	XM_003557055.1	LOC100821232	Brachypodium distachyon uncharacterized LOC100821232 (LOC100821232)
RGP1_delta476-1006	gi|357125580|ref|XM_003564423.1|	84.21	38	5	1	525	562	1348	1312	0.047	39.2	357125580	XM_003564423.1	LOC100831718	Brachypodium distachyon uncharacterized LOC100831718 (LOC100831718)
RGP1_delta476-1006	gi|357162546|ref|XM_003579398.1|	85.29	34	5	0	530	563	186	153	0.047	39.2	357162546	XM_003579398.1	LOC100827834	Brachypodium distachyon uncharacterized LOC100827834 (LOC100827834)
RGP1_delta476-1006	gi|357125044|ref|XM_003564158.1|	92.31	26	2	0	530	555	259	284	0.047	39.2	357125044	XM_003564158.1	LOC100829994	Brachypodium distachyon DEAD-box ATP-dependent RNA helicase 37-like (LOC100829994)
RGP1_delta476-1006	gi|357116577|ref|XM_003560009.1|	100	21	0	0	530	550	3204	3184	0.047	39.2	357116577	XM_003560009.1	LOC100825357	Brachypodium distachyon protein TIME FOR COFFEE-like (LOC100825357)
RGP1_delta476-1006	gi|357146922|ref|XM_003574111.1|	86.67	30	4	0	530	559	371	342	0.16	37.4	357146922	XM_003574111.1	LOC100844693	Brachypodium distachyon DEAD-box ATP-dependent RNA helicase 12-like (LOC100844693)
RGP1_delta476-1006	gi|357111237|ref|XM_003557373.1|	86.67	30	4	0	527	556	1100	1071	0.16	37.4	357111237	XM_003557373.1	LOC100841065	Brachypodium distachyon transcriptional corepressor LEUNIG-like (LOC100841065)
RGP1_delta476-1006	gi|357148480|ref|XM_003574733.1|	89.29	28	3	0	529	556	241	214	0.16	37.4	357148480	XM_003574733.1	LOC100831358	Brachypodium distachyon nucleolysin TIAR-like (LOC100831358)
RGP1_delta476-1006	gi|357124730|ref|XM_003564003.1|	92	25	2	0	144	168	78	102	0.16	37.4	357124730	XM_003564003.1	LOC100834694	Brachypodium distachyon aquaporin NIP2-2-like (LOC100834694)
RGP1_delta476-1006	gi|357160230|ref|XM_003578650.1|	82.35	34	6	0	529	562	638	671	0.57	35.6	357160230	XM_003578650.1	LOC100833745	Brachypodium distachyon uncharacterized LOC100833745 (LOC100833745)
RGP1_delta476-1006	gi|357131366|ref|XM_003567262.1|	84.85	33	2	1	530	562	1035	1006	0.57	35.6	357131366	XM_003567262.1	LOC100840520	Brachypodium distachyon uncharacterized LOC100840520 (LOC100840520)
RGP1_delta476-1006	gi|357152267|ref|XM_003576016.1|	86.21	29	4	0	530	558	345	317	0.57	35.6	357152267	XM_003576016.1	LOC100827705	Brachypodium distachyon probable WRKY transcription factor 4-like
RGP1_delta476-1006	gi|357152264|ref|XM_003576015.1|	86.21	29	4	0	530	558	345	317	0.57	35.6	357152264	XM_003576015.1	LOC100827705	Brachypodium distachyon probable WRKY transcription factor 4-like
RGP1_delta476-1006	gi|357118289|ref|XM_003560841.1|	86.21	29	4	0	527	555	726	698	0.57	35.6	357118289	XM_003560841.1	LOC100836298	Brachypodium distachyon transcription factor TCP14-like (LOC100836298)
RGP1_delta476-1006	gi|193848478|gb|EU730894.1|	86.21	29	4	0	530	558	117652	117624	0.57	35.6	193848478	EU730894.1
RGP1_delta476-1006	gi|525343657|ref|NM_001279943.1|;gi|312600941|gb|HQ588324.1|	88.89	27	3	0	530	556	570	544	0.57	35.6	525343657	NM_001279943.1	LOC100845222	Brachypodium distachyon MADS-box transcription factor 15-like (LOC100845222)
RGP1_delta476-1006	gi|357155295|ref|XM_003577025.1|	88.89	27	3	0	530	556	33	7	0.57	35.6	357155295	XM_003577025.1	LOC100842790	Brachypodium distachyon scarecrow-like protein 3-like (LOC100842790)
RGP1_delta476-1006	gi|357141066|ref|XM_003572020.1|	88.89	27	3	0	530	556	3869	3895	0.57	35.6	357141066	XM_003572020.1	LOC100827174	Brachypodium distachyon uncharacterized LOC100827174 (LOC100827174)
RGP1_delta476-1006	gi|357135461|ref|XM_003569280.1|	88.89	27	3	0	530	556	411	385	0.57	35.6	357135461	XM_003569280.1	LOC100844575	Brachypodium distachyon transcriptional corepressor LEUNIG-like (LOC100844575)
RGP1_delta476-1006	gi|357120786|ref|XM_003562058.1|	88.89	27	3	0	530	556	411	385	0.57	35.6	357120786	XM_003562058.1	LOC100845362	Brachypodium distachyon uncharacterized LOC100845362 (LOC100845362)
RGP1_delta476-1006	gi|357117878|ref|XM_003560641.1|	88.89	27	3	0	530	556	152	126	0.57	35.6	357117878	XM_003560641.1	LOC100822697	Brachypodium distachyon probable LRR receptor-like serine/threonine-protein kinase At5g10290-like
RGP1_delta476-1006	gi|357111237|ref|XM_003557373.1|	88.89	27	3	0	530	556	1076	1050	0.57	35.6	357111237	XM_003557373.1	LOC100841065	Brachypodium distachyon transcriptional corepressor LEUNIG-like (LOC100841065)
RGP1_delta476-1006	gi|357111237|ref|XM_003557373.1|	88.89	27	3	0	530	556	1082	1056	0.57	35.6	357111237	XM_003557373.1	LOC100841065	Brachypodium distachyon transcriptional corepressor LEUNIG-like (LOC100841065)
RGP1_delta476-1006	gi|357155546|ref|XM_003577107.1|	91.67	24	2	0	530	553	510	487	0.57	35.6	357155546	XM_003577107.1	LOC100822164	Brachypodium distachyon LOB domain-containing protein 1-like (LOC100822164)
RGP1_delta476-1006	gi|357152172|ref|XM_003575986.1|	91.67	24	2	0	259	282	676	699	0.57	35.6	357152172	XM_003575986.1	LOC100836369	Brachypodium distachyon uncharacterized LOC100836369 (LOC100836369)
RGP1_delta476-1006	gi|357138580|ref|XM_003570821.1|	91.67	24	2	0	530	553	28	51	0.57	35.6	357138580	XM_003570821.1	LOC100829707	Brachypodium distachyon probable xyloglucan endotransglucosylase/hydrolase protein 30-like (LOC100829707)
RGP1_delta476-1006	gi|357121001|ref|XM_003562163.1|	95.45	22	1	0	37	58	55	76	0.57	35.6	357121001	XM_003562163.1	LOC100830082	Brachypodium distachyon uncharacterized LOC100830082 (LOC100830082)
RGP1_delta476-1006	gi|357115227|ref|XM_003559345.1|	95.45	22	1	0	529	550	571	550	0.57	35.6	357115227	XM_003559345.1	LOC100840568	Brachypodium distachyon uncharacterized LOC100840568 (LOC100840568)
RGP1_delta476-1006	gi|357120993|ref|XM_003562159.1|	100	19	0	0	530	548	27	9	0.57	35.6	357120993	XM_003562159.1	LOC100828867	Brachypodium distachyon uncharacterized LOC100828867 (LOC100828867)
RGP1_delta476-1006	gi|357121676|ref|XM_003562496.1|	76.6	47	8	1	264	310	1557	1600	2	33.7	357121676	XM_003562496.1	LOC100833042	Brachypodium distachyon beta-glucosidase 26-like (LOC100833042)
RGP1_delta476-1006	gi|357116816|ref|XM_003560125.1|	79.55	44	5	2	363	404	612	653	2	33.7	357116816	XM_003560125.1	LOC100844422	Brachypodium distachyon transcription initiation factor IIB-like (LOC100844422)
RGP1_delta476-1006	gi|357144951|ref|XM_003573423.1|	79.07	43	3	2	502	542	518	480	2	33.7	357144951	XM_003573423.1	LOC100838919	Brachypodium distachyon uncharacterized LOC100838919 (LOC100838919)
RGP1_delta476-1006	gi|357148362|ref|XM_003574686.1|	83.87	31	5	0	526	556	535	505	2	33.7	357148362	XM_003574686.1	LOC100842878	Brachypodium distachyon uncharacterized LOC100842878 (LOC100842878)
RGP1_delta476-1006	gi|357138132|ref|XM_003570604.1|	83.87	31	5	0	526	556	754	724	2	33.7	357138132	XM_003570604.1	LOC100833697	Brachypodium distachyon transcription factor TCP14-like (LOC100833697)
RGP1_delta476-1006	gi|357149468|ref|XM_003575074.1|	86.67	30	3	1	547	576	139	167	2	33.7	357149468	XM_003575074.1	LOC100834825	Brachypodium distachyon beta-glucosidase 5-like
RGP1_delta476-1006	gi|357149465|ref|XM_003575073.1|	86.67	30	3	1	547	576	130	158	2	33.7	357149465	XM_003575073.1	LOC100834825	Brachypodium distachyon beta-glucosidase 5-like
RGP1_delta476-1006	gi|554782161|dbj|AK435947.1|	85.71	28	4	0	530	557	366	339	2	33.7	554782161	AK435947.1
RGP1_delta476-1006	gi|357157136|ref|XM_003577649.1|	85.71	28	4	0	530	557	1140	1113	2	33.7	357157136	XM_003577649.1	LOC100834655	Brachypodium distachyon uncharacterized LOC100834655 (LOC100834655)
RGP1_delta476-1006	gi|357126579|ref|XM_003564917.1|	85.71	28	4	0	530	557	921	894	2	33.7	357126579	XM_003564917.1	LOC100827968	Brachypodium distachyon transcription factor TCP20-like (LOC100827968)
RGP1_delta476-1006	gi|357110596|ref|XM_003557055.1|	88.46	26	3	0	531	556	1701	1676	2	33.7	357110596	XM_003557055.1	LOC100821232	Brachypodium distachyon uncharacterized LOC100821232 (LOC100821232)
RGP1_delta476-1006	gi|357143642|ref|XM_003572946.1|	92	25	1	1	270	294	877	900	2	33.7	357143642	XM_003572946.1	LOC100835338	Brachypodium distachyon probable amino acid permease 7-like (LOC100835338)
RGP1_delta476-1006	gi|357161112|ref|XM_003578935.1|	91.3	23	2	0	254	276	256	234	2	33.7	357161112	XM_003578935.1	LOC100842806	Brachypodium distachyon aladin-like (LOC100842806)
RGP1_delta476-1006	gi|357154983|ref|XM_003576921.1|	91.3	23	2	0	74	96	729	751	2	33.7	357154983	XM_003576921.1	LOC100829944	Brachypodium distachyon probable serine/threonine-protein kinase At1g54610-like (LOC100829944)
RGP1_delta476-1006	gi|357121296|ref|XM_003562309.1|	91.3	23	2	0	364	386	657	635	2	33.7	357121296	XM_003562309.1	LOC100827648	Brachypodium distachyon ABC transporter F family member 4-like (LOC100827648)
RGP1_delta476-1006	gi|357168174|ref|XM_003581472.1|	95.24	21	1	0	516	536	321	341	2	33.7	357168174	XM_003581472.1	LOC100829265	Brachypodium distachyon branched-chain-amino-acid aminotransferase 5
RGP1_delta476-1006	gi|357118367|ref|XM_003560879.1|	95.24	21	1	0	477	497	46	26	2	33.7	357118367	XM_003560879.1	LOC100825779	Brachypodium distachyon galactoside 2-alpha-L-fucosyltransferase-like (LOC100825779)
RGP1_delta476-1006	gi|554788797|dbj|AK426447.1|	100	18	0	0	378	395	695	678	2	33.7	554788797	AK426447.1
RGP1_delta476-1006	gi|554783510|dbj|AK437240.1|	100	18	0	0	378	395	661	644	2	33.7	554783510	AK437240.1
RGP1_delta476-1006	gi|554781225|dbj|AK435005.1|	100	18	0	0	378	395	661	644	2	33.7	554781225	AK435005.1
RGP1_delta476-1006	gi|554777041|dbj|AK430795.1|;gi|554788442|dbj|AK436722.1|	100	18	0	0	378	395	646	629	2	33.7	554777041	AK430795.1
RGP1_delta476-1006	gi|554774690|dbj|AK428431.1|;gi|554775453|dbj|AK429198.1|;gi|554787982|dbj|AK425659.1|;gi|554788809|dbj|AK426459.1|;gi|554790008|dbj|AK427659.1|	100	18	0	0	378	395	661	644	2	33.7	554774690	AK428431.1
RGP1_delta476-1006	gi|554774179|dbj|AK427912.1|	100	18	0	0	378	395	661	644	2	33.7	554774179	AK427912.1
RGP1_delta476-1006	gi|357166821|ref|XM_003580820.1|	100	18	0	0	426	443	214	231	2	33.7	357166821	XM_003580820.1	LOC100837645	Brachypodium distachyon thioredoxin-like protein 4A-like (LOC100837645)
RGP1_delta476-1006	gi|357166819|ref|XM_003580819.1|	100	18	0	0	426	443	238	255	2	33.7	357166819	XM_003580819.1	LOC100837346	Brachypodium distachyon thioredoxin-like protein 4A-like (LOC100837346)
RGP1_delta476-1006	gi|357155758|ref|XM_003577180.1|	100	18	0	0	414	431	1037	1054	2	33.7	357155758	XM_003577180.1	LOC100846341	Brachypodium distachyon uncharacterized LOC100846341 (LOC100846341)
RGP1_delta476-1006	gi|357146079|ref|XM_003573821.1|	100	18	0	0	545	562	955	972	2	33.7	357146079	XM_003573821.1	LOC100831355	Brachypodium distachyon chitin-inducible gibberellin-responsive protein 2-like (LOC100831355)
RGP1_delta476-1006	gi|357132597|ref|XM_003567868.1|	100	18	0	0	157	174	205	222	2	33.7	357132597	XM_003567868.1	LOC100828080	Brachypodium distachyon galactose oxidase-like (LOC100828080)
RGP1_delta476-1006	gi|357126989|ref|XM_003565122.1|	100	18	0	0	426	443	240	257	2	33.7	357126989	XM_003565122.1	LOC100837363	Brachypodium distachyon thioredoxin-like protein 4A-like (LOC100837363)
RGP1_delta476-1006	gi|357126843|ref|XM_003565049.1|	100	18	0	0	426	443	204	221	2	33.7	357126843	XM_003565049.1	LOC100841012	Brachypodium distachyon thioredoxin-like protein 4A-like (LOC100841012)
RGP1_delta476-1006	gi|357121092|ref|XR_137894.1|	100	18	0	0	414	431	569	586	2	33.7	357121092	XR_137894.1	LOC100821888	Brachypodium distachyon uncharacterized LOC100821888 (LOC100821888)
RGP1_delta476-1006	gi|357115313|ref|XM_003559387.1|	100	18	0	0	527	544	666	649	2	33.7	357115313	XM_003559387.1	LOC100830670	Brachypodium distachyon heat stress transcription factor A-2a-like (LOC100830670)
RGP1_delta476-1006	gi|357111160|ref|XM_003557335.1|	100	18	0	0	530	547	770	787	2	33.7	357111160	XM_003557335.1	LOC100829325	Brachypodium distachyon uncharacterized LOC100829325 (LOC100829325)
RGP1_delta476-1006	gi|357143118|ref|XM_003572762.1|	81.08	37	6	1	520	556	918	883	6.9	31.9	357143118	XM_003572762.1	LOC100821218	Brachypodium distachyon dof zinc finger protein DOF3.7-like (LOC100821218)
RGP1_delta476-1006	gi|357157312|ref|XM_003577708.1|	82.35	34	5	1	311	343	284	317	6.9	31.9	357157312	XM_003577708.1	LOC100827208	Brachypodium distachyon 1-aminocyclopropane-1-carboxylate oxidase-like (LOC100827208)
RGP1_delta476-1006	gi|357167289|ref|XM_003581043.1|	83.87	31	2	1	526	556	370	343	6.9	31.9	357167289	XM_003581043.1	LOC100837647	Brachypodium distachyon uncharacterized LOC100837647 (LOC100837647)
RGP1_delta476-1006	gi|357168037|ref|XM_003581404.1|	83.33	30	5	0	209	238	389	418	6.9	31.9	357168037	XM_003581404.1	LOC100831707	Brachypodium distachyon L-type lectin-domain containing receptor kinase IV.1-like (LOC100831707)
RGP1_delta476-1006	gi|357163136|ref|XM_003579587.1|	83.33	30	5	0	525	554	475	446	6.9	31.9	357163136	XM_003579587.1	LOC100842811	Brachypodium distachyon ethylene-responsive transcription factor ERF110-like (LOC100842811)
RGP1_delta476-1006	gi|357162832|ref|XM_003579490.1|	86.21	29	3	1	517	544	290	262	6.9	31.9	357162832	XM_003579490.1	LOC100835063	Brachypodium distachyon uncharacterized LOC100835063 (LOC100835063)
RGP1_delta476-1006	gi|554775481|dbj|AK429226.1|	85.19	27	4	0	527	553	738	712	6.9	31.9	554775481	AK429226.1
RGP1_delta476-1006	gi|357167949|ref|XM_003581362.1|	85.19	27	4	0	530	556	456	430	6.9	31.9	357167949	XM_003581362.1	LOC100837963	Brachypodium distachyon myb-related protein 340-like (LOC100837963)
RGP1_delta476-1006	gi|357166042|ref|XM_003580530.1|	85.19	27	4	0	530	556	384	358	6.9	31.9	357166042	XM_003580530.1	LOC100823729	Brachypodium distachyon transcription factor GTE7-like (LOC100823729)
RGP1_delta476-1006	gi|357152267|ref|XM_003576016.1|	85.19	27	4	0	530	556	348	322	6.9	31.9	357152267	XM_003576016.1	LOC100827705	Brachypodium distachyon probable WRKY transcription factor 4-like
RGP1_delta476-1006	gi|357152264|ref|XM_003576015.1|	85.19	27	4	0	530	556	348	322	6.9	31.9	357152264	XM_003576015.1	LOC100827705	Brachypodium distachyon probable WRKY transcription factor 4-like
RGP1_delta476-1006	gi|357147955|ref|XM_003574514.1|	85.19	27	4	0	530	556	810	784	6.9	31.9	357147955	XM_003574514.1	LOC100840750	Brachypodium distachyon RING-H2 finger protein ATL13-like (LOC100840750)
RGP1_delta476-1006	gi|357145587|ref|XM_003573647.1|	85.19	27	4	0	527	553	2828	2854	6.9	31.9	357145587	XM_003573647.1	LOC100829922	Brachypodium distachyon translation initiation factor IF-2
RGP1_delta476-1006	gi|357144243|ref|XM_003573175.1|	85.19	27	4	0	530	556	1259	1233	6.9	31.9	357144243	XM_003573175.1	LOC100840942	Brachypodium distachyon uncharacterized LOC100840942 (LOC100840942)
RGP1_delta476-1006	gi|357138132|ref|XM_003570604.1|	85.19	27	4	0	530	556	735	709	6.9	31.9	357138132	XM_003570604.1	LOC100833697	Brachypodium distachyon transcription factor TCP14-like (LOC100833697)
RGP1_delta476-1006	gi|357136225|ref|XM_003569658.1|	85.19	27	4	0	29	55	99	73	6.9	31.9	357136225	XM_003569658.1	LOC100830323	Brachypodium distachyon NADP-dependent malic enzyme-like
RGP1_delta476-1006	gi|357136223|ref|XM_003569657.1|	85.19	27	4	0	29	55	397	371	6.9	31.9	357136223	XM_003569657.1	LOC100830323	Brachypodium distachyon NADP-dependent malic enzyme-like
RGP1_delta476-1006	gi|357135839|ref|XM_003569468.1|	85.19	27	4	0	530	556	314	288	6.9	31.9	357135839	XM_003569468.1	LOC100823678	Brachypodium distachyon probable WRKY transcription factor 71-like (LOC100823678)
RGP1_delta476-1006	gi|357135461|ref|XM_003569280.1|	85.19	27	4	0	530	556	405	379	6.9	31.9	357135461	XM_003569280.1	LOC100844575	Brachypodium distachyon transcriptional corepressor LEUNIG-like (LOC100844575)
RGP1_delta476-1006	gi|357134006|ref|XM_003568563.1|	85.19	27	4	0	530	556	184	158	6.9	31.9	357134006	XM_003568563.1	LOC100831543	Brachypodium distachyon cytochrome P450 71C4-like (LOC100831543)
RGP1_delta476-1006	gi|357134006|ref|XM_003568563.1|	85.19	27	4	0	530	556	187	161	6.9	31.9	357134006	XM_003568563.1	LOC100831543	Brachypodium distachyon cytochrome P450 71C4-like (LOC100831543)
RGP1_delta476-1006	gi|357120786|ref|XM_003562058.1|	85.19	27	4	0	530	556	498	472	6.9	31.9	357120786	XM_003562058.1	LOC100845362	Brachypodium distachyon uncharacterized LOC100845362 (LOC100845362)
RGP1_delta476-1006	gi|357119499|ref|XM_003561429.1|	85.19	27	4	0	530	556	542	516	6.9	31.9	357119499	XM_003561429.1	LOC100840383	Brachypodium distachyon uncharacterized LOC100840383 (LOC100840383)
RGP1_delta476-1006	gi|357111237|ref|XM_003557373.1|	85.19	27	4	0	530	556	1088	1062	6.9	31.9	357111237	XM_003557373.1	LOC100841065	Brachypodium distachyon transcriptional corepressor LEUNIG-like (LOC100841065)
RGP1_delta476-1006	gi|357111237|ref|XM_003557373.1|	85.19	27	4	0	530	556	1091	1065	6.9	31.9	357111237	XM_003557373.1	LOC100841065	Brachypodium distachyon transcriptional corepressor LEUNIG-like (LOC100841065)
RGP1_delta476-1006	gi|357111237|ref|XM_003557373.1|	85.19	27	4	0	530	556	1094	1068	6.9	31.9	357111237	XM_003557373.1	LOC100841065	Brachypodium distachyon transcriptional corepressor LEUNIG-like (LOC100841065)
RGP1_delta476-1006	gi|357110596|ref|XM_003557055.1|	85.19	27	4	0	530	556	1486	1460	6.9	31.9	357110596	XM_003557055.1	LOC100821232	Brachypodium distachyon uncharacterized LOC100821232 (LOC100821232)
RGP1_delta476-1006	gi|193848478|gb|EU730894.1|	85.19	27	4	0	530	556	117655	117629	6.9	31.9	193848478	EU730894.1
RGP1_delta476-1006	gi|357167990|ref|XM_003581381.1|	88	25	3	0	270	294	294	318	6.9	31.9	357167990	XM_003581381.1	LOC100821276	Brachypodium distachyon uncharacterized LOC100821276 (LOC100821276)
RGP1_delta476-1006	gi|357140163|ref|XM_003571592.1|	88	25	3	0	218	242	971	995	6.9	31.9	357140163	XM_003571592.1	LOC100830119	Brachypodium distachyon oligopeptide transporter 5-like (LOC100830119)
RGP1_delta476-1006	gi|357136700|ref|XM_003569894.1|	88	25	3	0	535	559	241	217	6.9	31.9	357136700	XM_003569894.1	LOC100823470	Brachypodium distachyon uncharacterized LOC100823470 (LOC100823470)
RGP1_delta476-1006	gi|357131368|ref|XM_003567263.1|	88	25	3	0	315	339	225	249	6.9	31.9	357131368	XM_003567263.1	LOC100840820	Brachypodium distachyon DNA polymerase alpha catalytic subunit-like (LOC100840820)
RGP1_delta476-1006	gi|554778270|dbj|AK432032.1|	95.45	22	0	1	337	357	369	348	6.9	31.9	554778270	AK432032.1
RGP1_delta476-1006	gi|357131941|ref|XM_003567544.1|	95.45	22	0	1	337	357	489	468	6.9	31.9	357131941	XM_003567544.1	LOC100833173	Brachypodium distachyon uncharacterized LOC100833173
RGP1_delta476-1006	gi|357131939|ref|XM_003567543.1|	95.45	22	0	1	337	357	272	251	6.9	31.9	357131939	XM_003567543.1	LOC100833173	Brachypodium distachyon uncharacterized LOC100833173
RGP1_delta476-1006	gi|357155396|ref|XM_003577059.1|	90.91	22	2	0	318	339	330	351	6.9	31.9	357155396	XM_003577059.1	LOC100828934	Brachypodium distachyon 2'-deoxymugineic-acid 2'-dioxygenase-like (LOC100828934)
RGP1_delta476-1006	gi|357132471|ref|XM_003567806.1|	90.91	22	2	0	200	221	455	476	6.9	31.9	357132471	XM_003567806.1	LOC100834907	Brachypodium distachyon uncharacterized LOC100834907 (LOC100834907)
RGP1_delta476-1006	gi|357162884|ref|XM_003579507.1|	95	20	1	0	86	105	2304	2323	6.9	31.9	357162884	XM_003579507.1	LOC100840877	Brachypodium distachyon uncharacterized LOC100840877 (LOC100840877)
RGP1_delta476-1006	gi|357158811|ref|XM_003578200.1|	95	20	1	0	525	544	163	144	6.9	31.9	357158811	XM_003578200.1	LOC100825555	Brachypodium distachyon uncharacterized LOC100825555 (LOC100825555)
RGP1_delta476-1006	gi|357138862|ref|XM_003570958.1|	95	20	1	0	2	21	1189	1170	6.9	31.9	357138862	XM_003570958.1	LOC100829708	Brachypodium distachyon fasciclin-like arabinogalactan protein 10-like (LOC100829708)
RGP1_delta476-1006	gi|357135638|ref|XM_003569368.1|	95	20	1	0	165	184	1027	1008	6.9	31.9	357135638	XM_003569368.1	LOC100845391	Brachypodium distachyon uncharacterized LOC100845391 (LOC100845391)
RGP1_delta476-1006	gi|554788401|dbj|AK426081.1|	100	17	0	0	528	544	482	466	6.9	31.9	554788401	AK426081.1
RGP1_delta476-1006	gi|554786426|dbj|AK440108.1|	100	17	0	0	528	544	520	504	6.9	31.9	554786426	AK440108.1
RGP1_delta476-1006	gi|357167106|ref|XM_003580959.1|	100	17	0	0	528	544	467	451	6.9	31.9	357167106	XM_003580959.1	LOC100842516	Brachypodium distachyon uncharacterized LOC100842516 (LOC100842516)
RGP1_delta476-1006	gi|357151937|ref|XR_138363.1|	100	17	0	0	350	366	1413	1397	6.9	31.9	357151937	XR_138363.1	LOC100846742	Brachypodium distachyon LRR receptor-like serine/threonine-protein kinase GSO1-like (LOC100846742)
RGP1_delta476-1006	gi|357144845|ref|XM_003573385.1|	100	17	0	0	93	109	447	463	6.9	31.9	357144845	XM_003573385.1	LOC100827288	Brachypodium distachyon putative UPF0481 protein At3g02645-like (LOC100827288)
RGP1_delta476-1006	gi|357139975|ref|XM_003571502.1|	100	17	0	0	350	366	1332	1316	6.9	31.9	357139975	XM_003571502.1	LOC100836467	Brachypodium distachyon receptor-like protein kinase 2-like (LOC100836467)
RGP1_delta476-1006	gi|357139920|ref|XM_003571475.1|	100	17	0	0	541	557	175	159	6.9	31.9	357139920	XM_003571475.1	LOC100825213	Brachypodium distachyon nuclear transcription factor Y subunit C-2-like (LOC100825213)
